# Supplementary material for: Shared Mechanisms in the Estimation of Self-Generated Actions and the Prediction of Other’s Actions by Humans
Source: eNeuro. 2017 Jan 13;4(6):ENEURO.0341-17.2017. doi: 10.1523/ENEURO.0341-17.2017 (PMC5766847; doi:10.1523/ENEURO.0341-17.2017)
Supplement: Legends for Extended Data — Extended Data 1. DataSimulation.m. This program selects one of the seven simulation models (model 1–7) used in this study and plots the dart-landing and self-estimated position data simulated by the selected model. Extended Data 2. model1.m. This program is an implementation of the simulation algorithm of the model to reproduce the bowling observation session data. Extended Data 3. model2.m. This program is an implementation of the simulation algorithm of the C×F× model, which cannot reproduce the darts observation session data. Extended Data 4. model3.m. This program is an implementation of the simulation algorithm of the C+F× model, which cannot reproduce the darts observation session data. Extended Data 5. model4.m. This program is an implementation of the simulation algorithm of the C×F+ model, which can reproduce the darts observation session data. Extended Data 6. model5.m. This program is an implementation of the simulation algorithm of the C×F× model, which cannot reproduce the darts observation session data. Extended Data 7. model6.m. This program is an implementation of the simulation algorithm of the C× model, which cannot reproduce the darts observation session data. Extended Data 8. model7.m. This program is an implementation of the simulation algorithm of the F+ model, which can reproduce the darts observation session data. Download Extended Data 1, ZIP file [file sup_enu-eN-NWR-0341-17-s02.zip › eNeuro_code_submit/DataSimulation.m]

% This is a program to plot the dart-landing and self-estimated position
% biases simulated by either of the following models 
% model 1: plain model to simulate the bowling observation data
% model 2: CxFx model  to simulate the darts observation data
% model 3: C+Fx model  to simulate the darts observation data
% model 4: CxF+ model  to simulate the darts observation data
% model 5: C+F+ model  to simulate the darts observation data
% model 6: Cx model  to simulate the darts observation data
% model 7: F+ model  to simulate the darts observation data
%
% Note that each model has a gaussian random noise process (See the program of each model), 
% it will provide different plots every time.
%
% Copyright (C) Tsuyoshi Ikegami(CiNet,NICT) All Rights Reserved.


continuer=1;
while(continuer==1)
model = input([...
    ' model 1: plain (Bowling observation session data) \n', ...
    ' model 2: CxFx (darts observation session data) \n', ...
    ' model 3: C+Fx (darts observation session data) \n', ...
    ' model 4: CxF+ (darts observation session data) \n', ...
    ' model 5: C+F+ (darts observation session data) \n', ...
    ' model 6: Cx (darts observation session data) \n', ...
    ' model 7: F+ (darts observation session data) \n\n', ...
    'input the model number \n']);


switch model
    case 1 
        model1
    case 2
        model2
    case 3
        model3
    case 4
        model4
    case 5 
        model5
    case 6
        model6
    case 7
        model7
end

continuer=input(['\n Continue?- yes-input 1; no-input 0 \n']);
end
