# Supplementary material for: Shared Mechanisms in the Estimation of Self-Generated Actions and the Prediction of Other’s Actions by Humans
Source: eNeuro. 2017 Jan 13;4(6):ENEURO.0341-17.2017. doi: 10.1523/ENEURO.0341-17.2017 (PMC5766847; doi:10.1523/ENEURO.0341-17.2017)
Supplement: Legends for Extended Data — Extended Data 1. DataSimulation.m. This program selects one of the seven simulation models (model 1–7) used in this study and plots the dart-landing and self-estimated position data simulated by the selected model. Extended Data 2. model1.m. This program is an implementation of the simulation algorithm of the model to reproduce the bowling observation session data. Extended Data 3. model2.m. This program is an implementation of the simulation algorithm of the C×F× model, which cannot reproduce the darts observation session data. Extended Data 4. model3.m. This program is an implementation of the simulation algorithm of the C+F× model, which cannot reproduce the darts observation session data. Extended Data 5. model4.m. This program is an implementation of the simulation algorithm of the C×F+ model, which can reproduce the darts observation session data. Extended Data 6. model5.m. This program is an implementation of the simulation algorithm of the C×F× model, which cannot reproduce the darts observation session data. Extended Data 7. model6.m. This program is an implementation of the simulation algorithm of the C× model, which cannot reproduce the darts observation session data. Extended Data 8. model7.m. This program is an implementation of the simulation algorithm of the F+ model, which can reproduce the darts observation session data. Download Extended Data 1, ZIP file [file sup_enu-eN-NWR-0341-17-s02.zip › eNeuro_code_submit/model1.m]

%  Compute motor command, self-estimted position, and dart-landing position
%  
%  Model for bowling observation sessoin data
%  M(trl+1)=M(trl)-LR*Dse(trl)+std_pl*randn   --- Eq(1)
%  Dse(trl)=M(trl)+std_se*randn;              --- Eq(2)
%  Da(trl)=M(trl)+std_ex*randn;               --- Eq(3)
%            
% M: motor command
% Dse: self-estimated position 
% Da: dart-landing position 
% LR: learning rate
% std_pl: standard deviation of planning noise 
% std_se: standard deviation of self-estimation noise
% std_ex: standard deviation of execution noise 

% This is an implementation of the simulation algorithm of our model for
% bowling observation sessoin data
% Copyright (C) Tsuyoshi Ikegami(CiNet,NICT) All Rights Reserved. 

%%%%%%%%%%%%%%%%%%%%%%%%%%%%%%%%%%%%%%%%%%%%%%%%%%%%%%%%%%%%%%%%%%%%%%%%%%%%%
% Experimental Data used in the Simulation (unit: cm)

% 1) Average of X- and Y- axis self-estimated position in the nVF1 block for all subjects (Sub1 to Sub16) 
ExpX_se = [0.2891, 0.1144, -0.1876, -0.8559, 0.4329, -2.2257, -0.8612, -0.6563, 0.4162, -0.3136, -1.3321, -2.3005, -0.2164, 0.9035, -0.9580, 0.3440];
ExpY_se = [-0.8922, -1.5414, -0.3250, -0.7272, 1.1941, -0.0245, -0.0366, 1.1470, -0.7718, 0.2326, -0.0211, 1.1889, 0.0003, -0.0493, -0.5028, 2.7792];

% 2) Sum of self-estimated and execution noises in X- and Y- axis data, estimated by the
% subtraction Eq.2 from Eq.3 for all subjects (Sub1 to Sub16) 
TotalNoiseX = [6.3286, 8.0978, 6.5506, 2.7482, 2.6564, 4.7437, 1.2839, 2.0896, 1.3580, 2.9976, 2.7792, 2.1741, 2.8492, 9.2942, 5.2062, 6.7586];
TotalNoiseY = [7.4557, 3.2376, 4.7846, 2.6227, 3.5753, 5.9980, 1.6403, 3.1725, 3.7210, 4.9389, 3.1198, 5.0331, 3.8763, 17.1074, 0.8160, 5.0442];

%%%%%%%%%%%%%%%%%%%%%%%%%%%%%%%%%%%%%%%%%%%%%%%%%%%%%%%%%%%%%%%%%%%%%%%%%%%%%
% Experimental data (unit: cm) as reference data to compare the simulation
% data

% 1) Self-estimated position biases across nVF sessions(row: nVF1 to nVF5) for all subjects (column: Sub1 to Sub16)
ExpData_Bias_Dse = [...
0.9379, 1.5456, 0.3753, 1.1231, 1.2701, 2.2258, 0.8619, 1.3215, 0.8769, 0.3905, 1.3323, 2.5895, 0.2164, 0.9049, 1.0819, 2.8004;...
1.3718, 1.6226, 1.6208, 0.8703, 1.3981, 1.8292, 0.5357, 1.8487, 0.9241, 1.0185, 2.2033, 0.4669, 1.8164, 1.1703, 1.1223, 0.3183;... 
0.6460, 1.6676, 0.9368, 0.7079, 1.0393, 1.4722, 1.2555, 0.3167, 1.5034, 0.4857, 0.9322, 2.8152, 0.9712, 0.9063, 1.6040, 1.1106;...
0.9615, 2.4123, 1.3468, 0.7398, 1.1800, 1.4201, 0.8460, 1.0770, 0.0835, 0.8630, 0.2476, 1.6892, 1.2074, 0.6524, 0.4962, 0.2672;...
1.1747, 1.5284, 1.9975, 0.9605, 0.9264, 0.6909, 0.9102, 1.4942, 0.3012, 1.2720, 0.6759, 2.0867, 1.6239, 1.1770, 0.8171, 1.3727];

% 2) Dart-laning position biases across nVF sessions(row: nVF1 to nVF5) for all subjects (column: Sub1 to Sub16)
ExpData_Bias_Da = [...
3.4462, 0.6656, 1.4175, 0.7451, 1.5509, 1.0729, 0.6035, 1.4679, 1.2359, 1.2985, 1.6727, 0.9176, 1.6485, 1.0411, 0.9982, 2.0012;...    
5.5197, 1.0104, 1.8650, 1.1236, 1.3647, 3.3030, 0.7291, 1.6829, 0.8182, 1.3084, 3.0778, 2.8115, 1.7462, 2.7453, 0.5428, 1.5951;...
1.4875, 1.1349, 1.6234, 0.6664, 1.4978, 2.0082, 1.0449, 3.2500, 2.2045, 2.2633, 1.4160, 2.9458, 0.9236, 1.2996, 0.6269, 0.6221;...
3.0738, 0.8671, 1.1255, 0.7352, 2.3374, 2.2150, 1.7078, 3.7004, 2.1563, 1.6797, 2.3545, 2.3583, 1.9917, 0.9623, 0.0769, 0.2961;...
3.5823, 0.9502, 0.9058, 1.5201, 1.1547, 1.7771, 1.1271, 2.3355, 1.6875, 1.8370, 1.5202, 1.6806, 1.4390, 1.2149, 0.5068, 1.3656];


%%%%%%%%%%%%%%%%%%%%%%%%%%%%%%%%%%%%%%%%%%%%%%%%%%%%%%%%%%%%%%%%%%%%%%%%%%%%%
% Simulation Setting
subnum = 16; % number of subjects
itrnum = 20; % number of simulation iterations 
trlnum = 50; % number of trials
blknum = 5;  % number of nVF blocks

%%%%%%%%%%%%%%%%%%%%%%%%%%%%%%%%%%%%%%%%%%%%%%%%%%%%%%%%%%%%%%%%%%%%%%%%%%%%%
% Free Paramters in the model (Eqs.1, 2, 3)
w1 = 0.5; % determine the ratio between the self-estimated and execution noises 
w2 = 1;   % determine the ratio between the planning and execution noises 
LR = 0.5; % learning rate

%%%%%%%%%%%%%%%%%%%%%%%%%%%%%%%%%%%%%%%%%%%%%%%%%%%%%%%%%%%%%%%%%%%%%%%%%%%%%
% Initialization
MX = zeros(trlnum, itrnum, subnum);
MY = zeros(trlnum, itrnum, subnum);
DseX = zeros(trlnum, itrnum, subnum);
DseY = zeros(trlnum, itrnum, subnum);
DaX = zeros(trlnum, itrnum, subnum);
DaY = zeros(trlnum, itrnum, subnum);

Bias_Dse_itr = zeros(blknum, itrnum, subnum);
Bias_Da_itr = zeros(blknum, itrnum, subnum);

Bias_Dse = zeros(blknum, subnum);
Bias_Da = zeros(blknum, subnum);

%%%%%%%%%%%%%%%%%%%%%%%%%%%%%%%%%%%%%%%%%%%%%%%%%%%%%%%%%%%%%%%%%%%%%%%%%%%%%
% Simulation
%%%%%%%%%%%%%%%%%%%%%%%%%%%%%%%%%%%%%%%%%%%%%%%%%%%%%%%%%%%%%%%%%%%%%%%%%%%%%

% simulation for each subject
for sub = 1:subnum
    
%  standard deviation of noises
    stdX_pl = []; 
    stdX_se = []; 
    stdX_ex = []; 
    
    stdX_ex = sqrt(TotalNoiseX(sub)*w1);
    stdX_se = sqrt(TotalNoiseX(sub)*(1-w1));
    stdX_pl = w2*stdX_ex;
    
    stdY_pl = []; 
    stdY_se = []; 
    stdY_ex = []; 
    
    stdY_se = sqrt(TotalNoiseY(sub)*(1-w1));
    stdY_ex = sqrt(TotalNoiseY(sub)*w1);
    stdY_pl = w2*stdY_ex;
    
    % iteration 
    for itr = 1:itrnum;
        % initial value of motor command for the 1st trial
        MX(1,itr,sub) = ExpX_se(sub);
        MY(1,itr,sub) = ExpY_se(sub);
        
        % trial-by-trial development
        for trl = 1:trlnum;         
            % compute dart-landing and self-estimated positions
            DseX(trl,itr,sub) = MX(trl,itr,sub)+stdX_se*randn;
            DaX(trl,itr,sub) = MX(trl,itr,sub)+stdX_ex*randn;
            
            DseY(trl,itr,sub) = MY(trl,itr,sub)+stdY_se*randn;
            DaY(trl,itr,sub) = MY(trl,itr,sub)+stdY_ex*randn;
            
            % update motor comamnd
            if trl < trlnum
                MX(trl+1,itr,sub) = MX(trl,itr,sub)-LR*DseX(trl,itr,sub)+stdX_pl*randn;
                MY(trl+1,itr,sub) = MY(trl,itr,sub)-LR*DseY(trl,itr,sub)+stdY_pl*randn;
            end
            
        end
        
        % compute position bias across nVF blocks
        for blk = 1:blknum;
            Bias_Dse_itr(blk,itr,sub) = sqrt(mean(DseX(10*(blk-1)+1:10*blk,itr,sub)).^2+mean(DseY(10*(blk-1)+1:10*blk,itr,sub)).^2);
            Bias_Da_itr(blk,itr,sub) = sqrt(mean(DaX(10*(blk-1)+1:10*blk,itr,sub)).^2+mean(DaY(10*(blk-1)+1:10*blk,itr,sub)).^2);
        end
    end    
end

% compute median value of position bias over the iterations
Bias_Dse = squeeze(median(Bias_Dse_itr,2));
Bias_Da = squeeze(median(Bias_Da_itr,2));

% plot position bias change across nVF sessions
figure('Name',['Bowling Observation Session Data'],'NumberTitle','off');

% simulation data
subplot(1,2,1)
hold on
errorbar(mean(Bias_Dse,2),std(Bias_Dse,1,2)./sqrt(subnum),'-c')
errorbar(mean(Bias_Da,2),std(Bias_Da,1,2)./sqrt(subnum),'-')

title('simulation data')
legend('self-estimated position','dart-landing position')
xlabel('nVF blocks')
ylabel('Position bias [cm]')
ylim([0 3])
text(0.25,0.25,sprintf('this model can reproduce \n   the experimental data'))

% experimetal data
subplot(1,2,2)
hold on
errorbar(mean(ExpData_Bias_Dse,2),std(ExpData_Bias_Dse,1,2)./sqrt(subnum),'-c')
errorbar(mean(ExpData_Bias_Da,2),std(ExpData_Bias_Da,1,2)./sqrt(subnum),'-')

title('experimental data')
legend('self-estimated position','dart-landing position')
xlabel('nVF blocks')
ylabel('Position bias [cm]')
ylim([0 3])
